# Supplementary material for: Role of Volatile Organic Compounds Produced by Kosakonia cowanii Cp1 during Competitive Colonization Interaction against Pectobacterium aroidearum SM2
Source: Microorganisms. 2024 May 3;12(5):930. doi: 10.3390/microorganisms12050930 (PMC11123878; doi:10.3390/microorganisms12050930)
Supplement: Supplementary file 1 [file microorganisms-12-00930-s001.zip]

Archive with 1 entries (1 files):
- microorganisms-2992201-supplementary.pdf
